# Supplementary material for: Synthesis, X-ray Crystal Structure, Anticancer, Hirshfeld Surface Analysis, DFT, TD-DFT, ADMET, and Molecular Docking of 3-Phenyl-1,2,4-triazolo[3,4-h]-13,4-thiaza-11-crown-4
Source: Molecules. 2023 Apr 2;28(7):3166. doi: 10.3390/molecules28073166 (PMC10096472; doi:10.3390/molecules28073166)
Supplement: Supplementary file 1 [file molecules-28-03166-s001.zip]

Archive with 1 entries (1 files):
- molecules-2314493-supplementary.pdf
